# Supplementary material for: Lactational delivery of Triclosan promotes non-alcoholic fatty liver disease in newborn mice
Source: Nat Commun. 2022 Jul 27;13:4346. doi: 10.1038/s41467-022-31947-4 (PMC9329322; doi:10.1038/s41467-022-31947-4)
Supplement: Supplementary file 4 — Supplementary Dataset 1 [file 41467_2022_31947_MOESM4_ESM.xlsx]

## Sheet: Primers table
Gene name	Forward (5’ - 3’)	Reverse (5’ - 3’)
Acaca	TTCCACGTAGGAGGAGCTTCC	CCTCCGGTGCCTTCTCATTAC
Acly	CTGTGCCACCATGTTCTCCTC	AGGCCTGGTTCTTGGCTACTG
Atf4	TTGTCCGTTACAGCAACACTG	GCAGCAGCACCAGGCTCT
Bsep	AAGGACAGCCACACCAACTC	CCAGAACATGACAAACGGAA
Ccne1	TTGCAAGACCCAGATGAAGA	TCCACGCATGCTGAATTATC
Cldn1	ATCACCTTCGGGAGCTCAGGT	TGATGGGGGTCAAGGGGTCAT
Cldn2	ATGCCTTCTTGAGCCTGCTT	CAGTGTCTCTGGCAAGCTGA
Cldn3	CGTACCGTCACCACTACCAG	CAGCCTAGCAAGCAGACTGT
Cldn4	CCATGGAACCCTTCCGTTGA	ACCCGTCCATCCACTCTACA
Cldn6	CCCTTGGTGGCTGATGCTCAA	AGGTGGAGCTTGGACTCAGGT
Cldn7	TGTACCTACCTGGTCCTGGG	TCTCAGAAAAGACGGGACGC
Cldn8	GGAATGCCAATCCATCACGC	CTCTTTTATCCCCAGGCCCC
Cldn9	AAGTGGTATGGGAGGGGCTGT	CGCAGGTGGAAGCTTCTGGAA
Cldn12	TGTGTGCAGATGTGCTCCTGT	GCAGGAGGGCTTGAGCTGTAT
Cldn14	CTAACCAGAGGGCATGTGTGC	AGTCCCATCCACCTTGATGCT
Cldn15	GGTGGCTATCTCGTGGTACG	GCACTCCAGCCCAAGTAGAG
Cldn19	GGAATTCTTCAACCCCAGCAC	ATAGGGCTGTGGGATGCTGTT
Chop	CCACCACACCTGAAAGCAGAA	AGGTGAAAGGCAGGGACTCA
Ctgf	CAGACTGGAGAAGCAGAGCC	GCTTGGCGATTTTAGGTGTC
Cyclophiline	CAGACGCCACTGTCGCTT	TGTCTTTGGAACTTTGTCTGC
Cyp4a14	ACCCCTCTAGATTTGCACCA	AGCAAACTGTTTCCCAATGC
Cyp4a10	CACACCCTGATCACCAACAG	TCCTTGATGCACATTGTGGT
Edem1	CTACCTGCGAAGAGGCCG	GTTCATGAGCTGCCCACTGA
Ehhadh	CTATGATCCGCCTCTGCAA	TGGCTCTAACCGTATGGTCC
Fabp1	TGCAGAGCCAGGAGAACTTT	GATTTCTGACACCCCCTTGA
Fgf21	CTCCAGCAGTTCTCTGA	CCTGGGTGTCAAAGCCTCTA
Fasn	AGAAGAGCCATGGAGGAGGTG	ATGTCCACACCACCAATGAGG
Grp78	TTCAGCCAATTATCAGCAAACTCT	TTTTCTGATGTATCCTCTTCACCAGT
Mlxipl	CGGATACGGACTTGGAGGATC	GAAGTGTCCGCTGTGGATGAC
Mt2	TTGCGCTCGACCCAATACTC	CATTGTTTGCATTTGCAGGCG
Ocln	TCCGGATCCTGTCTATGCTCA	ATAGCCACCTCCGTAGCCAAA
Perk	TCATCCAGCCTTAGCAAACC	ATGCTTTCACGGTCTTGGTC
Pparcg1a	AAGTGGTGTAGCGACCAATCG	AATGAGGGCAATCCGTCTTCA
Reg3b	CCCAAGGGCTCCCAGGCTTA	GAGGTGTCCTCCAGGCCTCT
Reg3g	TGGCGCTGAAGCTTCCTTCC	TCATAGCCCAGTGTCGGGTCA
Retnlb	CCATTTCCTGAGCTTTCTGG	AGCACATCCAGTGACAACCA
Scd1	GCTCTACACCTGCCTCTTCG	CAGCCGAGCCTTGTAAGTTC
Shp	CACGATCCTCTTCAACCCAG	AGACTTCACACAGTGCCCA
Srebf1	GGCTCTGGAACAGACACTGG	TGGTTGTTGATGAGCTGGAG
Sult1e1	AAACTCACCTGCCACCCAAG	TTGGCGTTCCGGCAAAGATA
Xbp1s	CTGAGTCCGAATCAGGTGCAG	GTCCATGGGAAGATGTTCTGG
Tjp1	GAAACTCTGCTGAGCCCCCTA	GTTTTAGGGTCACCCGACGAG
Tjp2	CGAAGCAGTCTGGGTCTCTGA	CCGGCTCCTCTAGCTCATTGT
Tjp3	ATGGTATGCCATTTCGGAACC	CCGGGTACAACGTGTCCACTA

## Sheet: Figure 1
Fig.1a				Fig.1b
TCS milk	TCS			Grp78	TCS			Xbp1s	TCS
Vehicle	0.01			Vehicle	0.009			Vehicle	0.084
TCS serum	TCS			Edem1	TCS			Chop	TCS
Vehicle	0.0008			Vehicle	0.044			Vehicle	0.003
Fig.1c								Fig.1d
Srebf1	TCS			Mlxipl	TCS			ALT	TCS
Vehicle	0.001			Vehicle	0.0001			Vehicle	0.01
TCS
Scd1	TCS			Acly	TCS
Vehicle	0.0001			Vehicle	0.0009
Acaca	TCS			Fasn	TCS
Vehicle	0.11			Vehicle	0.003
Fig.1e
Serum palmitate	TCS			Serum TG	TCS
Vehicle	0.03			Vehicle	0.02
TCS
Liver TG	TCS
Vehicle	0.02
TCS

## Sheet: Figure 2
Fig.2a								Fig.2b
Srebf1	TCS			Mlxipl	TCS			Cyp4a10	TCS
Vehicle	0.006			Vehicle	0.008			Vehicle	0.004
Scd1	TCS			Acly	TCS			Cyp4a14	TCS
Vehicle	0.29			Vehicle	0.049			Vehicle	0.01
Acaca	TCS			Fasn	TCS
Vehicle	0.008			Vehicle	0.02
Fig.2c								Fig.2d
Grp78	TCS			Xbp1s	TCS			Perk	siRNA Ctrl
Vehicle	0.02			Vehicle	0.001			Vehicle	0.05
									siRNA Perk
Chop	TCS							siRNA Ctrl	0.02
Vehicle	0.02
									siRNA Ctrl
								Vehicle	0.82

## Sheet: Figure 3
Fig.3d
F4/80	Vehicle	TCS
Vehicle		0.0001
TCS
Sirius Red	Vehicle	TCS
Vehicle		0.001
TCS

## Sheet: Figure 4
Figure 4a
Fgf21	Vehicle WT	TCS WT
Vehicle WT		0.001
TCS WT
FGF21 (serum)	Vehicle WT	TCS WT
Vehicle WT		0.008
TCS WT

## Sheet: Figure 5
Figure 5a						Figure 5b
Srebf1	TCS Atf4F/F		Srebf1	TCS Atf4∆Hep			TCS Atf4F/F
Vehicle Atf4F/F	0.001		Vehicle Atf4∆Hep	0.06		WT	0.001
Mlxipl	TCS Atf4F/F		Srebf1	TCS Atf4∆Hep			TCS Atf4∆Hep
Vehicle Atf4F/F	0.0002		Vehicle Atf4∆Hep	0.01		TCS Atf4F/F	0.02
Acly	TCS Atf4F/F		Srebf1	TCS Atf4∆Hep			TCS Atf4∆Hep
Vehicle Atf4F/F	0.0006		Vehicle Atf4∆Hep	0.046		WT	0.065
Acaca	TCS Atf4F/F		Srebf1	TCS Atf4∆Hep
Vehicle Atf4F/F	0.001		Vehicle Atf4∆Hep	0.82
Fasn	TCS Atf4F/F		Srebf1	TCS Atf4∆Hep
Vehicle Atf4F/F	0.004		Vehicle Atf4∆Hep	0.07
Scd1	TCS Atf4F/F		Srebf1	TCS Atf4∆Hep
Vehicle Atf4F/F	0.0004		Vehicle Atf4∆Hep	0.02
Fig.5e
Cyp4a10	siRNA Perk		Srebf1	siRNA Perk		Mlxipl	siRNA Perk
siRNA Ctrl	0.01		siRNA Ctrl	0.01		siRNA Ctrl	0.0001
Cyp4a14	siRNA Perk		Scd1	siRNA Perk		Acly	siRNA Perk
siRNA Ctrl	0.01		siRNA Ctrl	0.68		siRNA Ctrl	0.01
Fabp1	siRNA Perk		Acaca	siRNA Perk		Fasn	siRNA Perk
siRNA Ctrl	0.008		siRNA Ctrl	0.008		siRNA Ctrl	0.004

## Sheet: Figure 6
Figure 6a		Figure 6b	Srebf1	TCS WT		Srebf1	TCS Pparα-/-
Cyp4a10	TCS		Vehicle WT	0.001		Vehicle Pparα-/-	0.86
WT	0.0001
			Mlxipl	TCS WT		Mlxipl	TCS Pparα-/-
Cyp4a14	TCS		Vehicle WT	0.0001		Vehicle Pparα-/-	0.64
WT	0.0001
			Acly	TCS WT		Acly	TCS Pparα-/-
Ehhadh	TCS		Vehicle WT	0.0009		Vehicle Pparα-/-	0.17
WT	0.0001
			Acaca	TCS WT		Acaca	TCS Pparα-/-
			Vehicle WT	0.11		Vehicle Pparα-/-	0.07
			Fasn	TCS WT		Fasn	TCS Pparα-/-
			Vehicle WT	0.003		Vehicle Pparα-/-	0.09
			Scd1	TCS WT		Scd1	TCS Pparα-/-
			Vehicle WT	0.0001		Vehicle Pparα-/-	0.1
Figure 6d
Liver TG	TCS Pparα-/-
TCS WT	0.01
Liver TG	Vehicle Pparα-/-
Vehicle WT	0.55

## Sheet: Figure 7
Figure 7a						Figure 7b
Shp	Vehicle OCA			TCS OCA		Srebf1	Vehicle OCA		Srebf1	TCS OCA
Vehicle veh	0.0003		TCS veh	0.0065		Vehicle veh	0.0004		TCS veh	0.0004
						Mlxipl	Vehicle OCA		Mlxipl	TCS OCA
						Vehicle veh	0.007		TCS veh	0.0025
						Acly	Vehicle OCA		Acly	TCS OCA
						Vehicle veh	0.017		TCS veh	0.071
Figure 7c						Acaca	Vehicle OCA		Acaca	TCS OCA
Cyp4a10	Vehicle OCA		Cyp4a10	TCS OCA		Vehicle veh	0.0001		TCS veh	0.0047
Vehicle veh	0.71		TCS veh	0.0063
						Fasn	Vehicle OCA		Fasn	TCS OCA
Cyp4a14	Vehicle OCA		Cyp4a14	TCS OCA		Vehicle veh	0.018		TCS veh	0.0001
Vehicle veh	0.93		TCS veh	0.0062
						Scd1	Vehicle OCA		Scd1	TCS OCA
Fabp1	Vehicle OCA		Fabp1	TCS OCA		Vehicle veh	0.13		TCS veh	0.003
Vehicle veh	0.011		TCS veh	0.0027
Ehhadh	Vehicle OCA		Ehhadh	TCS OCA
Vehicle veh	0.1		TCS veh	0.12
						Figure 7e
Figure 7d						Liver TG	Vehicle TCS		Liver TG	TCS OCA
Fgf21	Vehicle OCA		Fgf21	TCS OCA		Vehicle	0.024		Vehicle	0.53
Vehicle veh	0.005		TCS veh	0.028
							TCS OCA
						Vehicle TCS	0.006
Figure 7f
Grp78	Vehicle OCA		Grp78	TCS OCA
Vehicle veh	0.1		TCS veh	0.031
Xbp1s	Vehicle OCA		Xbp1s	TCS OCA
Vehicle veh	0.04		TCS veh	0.078
Chop	Vehicle OCA		Chop	TCS OCA
Vehicle veh	0.012		TCS veh	0.0067

## Sheet: Figure 8
Figure 8b						Figure 8c
Cldn1	TCS		Cldn19	TCS		Ccne1 SI	TCS		Ccne1 colon	TCS
Vehicle	0.048		Vehicle	0.007		Vehicle	0.031		Vehicle	0.19
						Ctgf SI	TCS		Ctgf colon	TCS
						Vehicle	0.086		Vehicle	0.031
Figure 8d						Figure 8e
Srebf1	WT/TCS		Mlxipl	WT/TCS		Cyp4a14	WT/TCS		Cyp4a10	WT/TCS
gp130Act /TCS	0.417		gp130Act /TCS	0.0047		gp130Act /TCS	0.96		gp130Act /TCS	0.03
Acly	WT/TCS		Acaca	WT/TCS		Ehhadh	WT/TCS		Fabp1	WT/TCS
gp130Act /TCS	0.0004		gp130Act /TCS	0.0025		gp130Act /TCS	0.5		gp130Act /TCS	0.0007
Fasn	WT/TCS		Scd1	WT/TCS
gp130Act /TCS	0.0009		gp130Act /TCS	0.012
Figure 8f						Figure 8g
Liver TG	gp130Act /TCS		Liver TG	WT/TCS		Xbp1s	WT/TCS
gp130Act /Veh	0.65		gp130Act /Veh	0.024		gp130Act /TCS	0.76
Liver TG	WT/TCS					Chop	WT/TCS
gp130Act /TCS	0.0028					gp130Act /TCS	0.62
						Grp78	WT/TCS
						gp130Act /TCS	0.03

## Sheet: Figure S1
Figure S1a						Figure S1b
BW	TCS		LW	TCS		Cpt1a	TCS		Acox1	TCS
Vehicle	0.18		Vehicle	0.17		Vehicle	0.27		Vehicle	0.21
LW/BW	TCS
Vehicle	0.81
Figure S1c						Figure S1d
Ki67+ cells	TCS					TUNEL+ cells	TCS
Vehicle	0.52					Vehicle	0.8

[truncated: 4 more sheets: Figure S5, Figure S6, Figure S8, Figure S9]
