# Supplementary material for: Lactational delivery of Triclosan promotes non-alcoholic fatty liver disease in newborn mice
Source: Nat Commun. 2022 Jul 27;13:4346. doi: 10.1038/s41467-022-31947-4 (PMC9329322; doi:10.1038/s41467-022-31947-4)
Supplement: Supplementary file 6 — Source Data [file 41467_2022_31947_MOESM6_ESM.xlsx]

## Sheet: Figure 1a
Figure 1a
Triclosan milk	Vehicle	TCS		Triclosan serum	Vehicle	TCS
	1.7341	70.2312			0	51.7341
	0.578035	47.1098			0	37.2832
	0.289017	30.0578			0	78.3237
	0.289017	80.6358			0	48.5549
		169.942
		107.803

## Sheet: Figure 1b
Figure 1b
		Vehicle	TCS			Vehicle	TCS			Vehicle	TCS			Vehicle	TCS
	Grp78	0.854816	1.48391		Edem1	0.806494	1.47779		Xbp1s	1.23534	1.62551		Chop	0.957779	1.32631
		1.22419	1.43451			1.18038	1.53875			1.57023	1.59579			1.06996	1.54621
		0.794764	1.52526			0.960767	1.19676			1.36788	2.55655			0.906242	1.40695
		0.972679	1.66383			0.962541	1.42054			0.39069	2.32935			0.912241	1.29184
		1.23615	1.12495			1.1359	0.944971			0.964652	0.921957			1.18036	1.85355
	p-eIF2α					eIF2α					ATF4						GAPDH

## Sheet: Figure 1c
Figure 1c
		Vehicle	TCS			Vehicle	TCS			Vehicle	TCS			Vehicle	TCS			Vehicle	TCS			Vehicle	TCS
	Srebf1	1.02655	2.14337		Mlxipl	0.980434	1.6356		Scd1	2.97193	9.57702		Acly	0.900405	1.82055		Acaca	0.8473	1.29908		Fasn	0.69425	1.82393
		0.785464	1.38389			1.10002	1.88275			2.10401	12.2555			1.07462	1.43604			1.56347	1.2371			1.17183	1.4769
		1.28036	3.10198			1.01927	1.61883			3.44389	8.17366			1.2458	1.34729			1.75191	2.08895			1.25844	1.36269
		0.975932	2.99381			0.929885	1.74376			0.373346	13.8293			1.08793	1.66059			0.724635	1.68765			1.2521	1.51195
		1.09333	1.93451			0.908673	1.97742			0.39873	17.585			0.789915	1.25146			0.672737	1.31731			0.654747	1.52897
		0.907805	2.05721			0.990683	1.80732			0.311941	10.519			0.965338	1.71419			0.883891	1.25001			1.19144	1.51322
	FASN					GAPDH

## Sheet: Figure 1d
Figure 1d
		Vehicle	TCS
	ALT	65.1785	197.57
		38.4009	286.728
		73.3236	111.465
		69.45	310.348

## Sheet: Figure 1e
Figure 1e
		Vehicle	TCS			Vehicle	TCS			Vehicle	TCS
	Serum Palmitate	56.2184	335.526		Serum TG	73.5386	102.456		Liver TG	29.0721	31.4481
		107.738	226.485			73.8164	123.14			19.4031	37.8471
		136.043	217.018			52.3243	63.5628			17.6622	30.1879
		121.5	116.377			60.2433	79.3225			28.8746	32.6124
			139.464			52.2682	81.1105				30.895
			176.148			68.0773	77.8404
			189.002

## Sheet: Figure 2a
Figure 2a
		Vehicle	TCS (30μm)			Vehicle	TCS (30μm)			Vehicle	TCS (30μm)			Vehicle	TCS (30μm)			Vehicle	TCS (30μm)			Vehicle	TCS (30μm)
	Srebf1	1.0069	11.5773		Mlxipl	1.19347	18.6939		Scd1	0.943909	0.80022		Acly	1.24708	3.90813		Acaca	2.68497	13.2621		Fasn	1.10913	9.63254
		1.13742	16.0538			0.999609	64.1508			0.930356	0.703633			0.880972	1.53002			0.800347	22.6946			1.14789	14.3952
		0.831971	33.9703			0.936069	92.0894			1.05066	1.15031			0.741409	6.0918			0.645323	47.4066			0.886468	42.7914
		1.0495	22.8068			0.895468	67.8233			1.08382	0.878859			1.22768	2.4417			0.721116	37.6487			0.886042	24.0656

## Sheet: Figure 2b
Figure 2b
		Vehicle	TCS (30μm)			Vehicle	TCS (30μm)
	Cyp4a10	1.24941	2.05582		Cyp4a14	1.27986	6.23848
		1.01407	4.60739			1.32834	12.8751
		0.923869	3.3236			0.6315	6.50144
		0.854316	3.75747			0.931442	4.30271

## Sheet: Figure 2c
Figure 2c
		Vehicle	TCS (30μm)			Vehicle	TCS (30μm)			Vehicle	TCS (30μm)			Outline data (excluded)
	Grp78	1.06551	1.16434		Chop	0.961191	1.50392		Xbp1s	1.34248	3.1648
		0.906413	1.35748			0.785963	2.51529			0.990166	5.08683
		0.890215	2.54471			0.888976	5.36376			0.985515	16.2666957*
		1.16311	1.63658			1.48901	2.62583			0.763344	5.29846

## Sheet: Figure 2d
Figure 2d			TCS (30μm)
		Vehicle	siRNA Ctrl	siRNA PERK
	Perk	0.63496	2.09051	1.74635
		1.15151	2.07736	0.867695
		1.36769	4.99253	0.609494
			8.42037	1.29929

## Sheet: Figure 2e
Figure 2e
	ATF4					TUBULIN

[truncated: 50 more sheets: Figure 3a, Figure 3b, Figure 3c, Figure 3d, Figure 4a, Figure 4b, Figure 5a, Figure 5b, Figure 5c, Figure 5e, Figure 6a, Figure 6b, Figure 6c, Figure 6d, Figure 7a, Figure 7b, Figure 7c, Figure 7d, Figure 7e, Figure 7f …]
